# Supplementary material for: Core Altered Microorganisms in Colitis Mouse Model: A Comprehensive Time-Point and Fecal Microbiota Transplantation Analysis
Source: Antibiotics (Basel). 2021 May 28;10(6):643. doi: 10.3390/antibiotics10060643 (PMC8230101; doi:10.3390/antibiotics10060643)
Supplement: Supplementary file 1 [file antibiotics-10-00643-s001.zip]

Archive with 1 entries (1 files):
- antibiotics-1204223-Supplementary.pdf
